# Supplementary material for: Protein Ligands in the Secretome of CD36+ Fibroblasts Induce Growth Suppression in a Subset of Breast Cancer Cell Lines
Source: Cancers (Basel). 2021 Sep 8;13(18):4521. doi: 10.3390/cancers13184521 (PMC8469330; doi:10.3390/cancers13184521)
Supplement: Supplementary file 1 [file cancers-13-04521-s001.zip]

Archive with 1 entries (1 files):
- cancers-1358419-supplementary.pdf
